# Supplementary material for: GIPAW Pseudopotentials of d Elements for Solid-State NMR
Source: Materials (Basel). 2022 May 6;15(9):3347. doi: 10.3390/ma15093347 (PMC9101793; doi:10.3390/ma15093347)
Supplement: Supplementary file 1 [file materials-15-03347-s001.zip]

Archive with 2 entries (2 files):
- data_available.zip
- materials-1610478-SI.pdf
